# Supplementary material for: Antibiofilm Effect of Lavandula multifida Essential Oil: A New Approach for Chronic Infections
Source: Pharmaceutics. 2023 Aug 15;15(8):2142. doi: 10.3390/pharmaceutics15082142 (PMC10458520; doi:10.3390/pharmaceutics15082142)
Supplement: Supplementary file 1 [file pharmaceutics-15-02142-s001.zip]

Archive with 1 entries (1 files):
- pharmaceutics-2485221-supplementary.pdf
